# Supplementary material for: Novel Modular Walking Orthosis (MOWA) for Powerful Correction of Gait Deviations in Subjects with a Neurological Disease
Source: Children (Basel). 2023 Dec 26;11(1):30. doi: 10.3390/children11010030 (PMC10813927; doi:10.3390/children11010030)
Supplement: Supplementary file 1 [file children-11-00030-s001.zip]

Archive with 1 entries (1 files):
- children-2767496-supplementary.pdf
